# Supplementary material for: Using Consumer-Wearable Activity Trackers for Risk Prediction of Life-Threatening Heart Arrhythmia in Patients with an Implantable Cardioverter-Defibrillator: An Exploratory Observational Study
Source: J Pers Med. 2022 Jun 8;12(6):942. doi: 10.3390/jpm12060942 (PMC9225164; doi:10.3390/jpm12060942)
Supplement: Supplementary file 1 [file jpm-12-00942-s001.zip]

Archive with 2 entries (2 files):
- Listing S1_ Data Format Example.pdf
- Listing S2_ Data Analysis Code.pdf
